# Supplementary material for: Paraoxonase-1 as a Cardiovascular Biomarker in Caribbean Hispanic Patients Treated with Clopidogrel: Abundance and Functionality
Source: Int J Mol Sci. 2024 Oct 3;25(19):10657. doi: 10.3390/ijms251910657 (PMC11477108; doi:10.3390/ijms251910657)
Supplement: Supplementary file 1 [file ijms-25-10657-s001.zip]

Archive with 1 entries (1 files):
- ijms-3203279-supplementary.pdf
